# Supplementary material for: Relative age effect at Concacaf championships: Influence of sex, age, nationality, playing position, and playing status
Source: PLoS One. 2025 Jun 9;20(6):e0321245. doi: 10.1371/journal.pone.0321245 (PMC12148149; doi:10.1371/journal.pone.0321245)
Supplement: S1 Data — (XLSX) [file pone.0321245.s001.xlsx]

## Sheet: Mens
Country	Position	Birth Quartile	Group
Barbados	Goalkeeper	1	U17
Barbados	Midfielder	1	U17
Barbados	Midfielder	1	U17
Barbados	Midfielder	2	U17
Barbados	Defender	2	U17
Barbados	Midfielder	2	U17
Barbados	Forward	2	U17
Barbados	Midfielder	3	U17
Barbados	Midfielder	3	U17
Barbados	Defender	3	U17
Barbados	Goalkeeper	4	U17
Barbados	Defender	4	U17
Barbados	Defender	4	U17
Bermuda	Defender	1	U17
Bermuda	Forward	1	U17
Bermuda	Forward	1	U17
Bermuda	Midfielder	1	U17
Bermuda	Defender	2	U17
Bermuda	Midfielder	2	U17
Bermuda	Forward	2	U17
Bermuda	Goalkeeper	2	U17
Bermuda	Defender	3	U17
Bermuda	Forward	3	U17
Bermuda	Defender	3	U17
Bermuda	Defender	4	U17
Bermuda	Goalkeeper	4	U17
Canada	Midfielder	1	U17
Canada	Midfielder	1	U17
Canada	Defender	1	U17
Canada	Forward	1	U17
Canada	Goalkeeper	1	U17
Canada	Midfielder	1	U17
Canada	Defender	1	U17
Canada	Defender	1	U17
Canada	Midfielder	1	U17
Canada	Midfielder	1	U17
Canada	Forward	2	U17
Canada	Defender	2	U17
Canada	Goalkeeper	2	U17
Canada	Defender	3	U17
Canada	Defender	3	U17
Canada	Forward	3	U17
Canada	Midfielder	3	U17
Canada	Defender	3	U17
Canada	Midfielder	3	U17
Canada	Defender	3	U17
Canada	Forward	4	U17
Canada	Midfielder	4	U17
Canada	Midfielder	4	U17
Canada	Defender	1	U20
Canada	Defender	1	U20
Canada	Defender	1	U20
Canada	Forward	1	U20
Canada	Forward	1	U20
Canada	Midfielder	1	U20
Canada	Midfielder	1	U20
Canada	Defender	2	U20
Canada	Defender	2	U20
Canada	Forward	2	U20
Canada	Forward	2	U20
Canada	Forward	2	U20
Canada	Goalkeeper	2	U20
Canada	Midfielder	2	U20
Canada	Midfielder	2	U20
Canada	Midfielder	2	U20
Canada	Forward	3	U20
Canada	Goalkeeper	3	U20
Canada	Defender	4	U20
Canada	Goalkeeper	4	U20
Canada	Midfielder	4	U20
Canada	Defender	1	Senior
Canada	Defender	1	Senior
Canada	Defender	1	Senior
Canada	Defender	1	Senior
Canada	Defender	1	Senior
Canada	Goalkeeper	1	Senior
Canada	Midfielder	1	Senior
Canada	Defender	2	Senior
Canada	Defender	2	Senior
Canada	Forward	2	Senior
Canada	Goalkeeper	2	Senior
Canada	Midfielder	2	Senior
Canada	Midfielder	2	Senior
Canada	Defender	3	Senior
Canada	Forward	3	Senior
Canada	Forward	3	Senior
Canada	Midfielder	3	Senior
Canada	Defender	4	Senior
Canada	Defender	4	Senior
Canada	Forward	4	Senior
Canada	Forward	4	Senior
Canada	Goalkeeper	4	Senior
Canada	Midfielder	4	Senior
Costa Rica	Forward	1	U17
Costa Rica	Midfielder	1	U17
Costa Rica	Midfielder	1	U17
Costa Rica	Midfielder	1	U17
Costa Rica	Midfielder	1	U17
Costa Rica	Forward	1	U17
Costa Rica	Defender	1	U17
Costa Rica	Defender	1	U17
Costa Rica	Defender	1	U17
Costa Rica	Defender	1	U17
Costa Rica	Defender	2	U17
Costa Rica	Defender	2	U17
Costa Rica	Midfielder	2	U17
Costa Rica	Forward	2	U17
Costa Rica	Midfielder	2	U17
Costa Rica	Midfielder	2	U17
Costa Rica	Forward	2	U17
Costa Rica	Forward	3	U17
Costa Rica	Defender	3	U17
Costa Rica	Forward	3	U17
Costa Rica	Goalkeeper	3	U17
Costa Rica	Forward	4	U17
Costa Rica	Defender	1	U20
Costa Rica	Defender	1	U20
Costa Rica	Defender	1	U20
Costa Rica	Forward	1	U20
Costa Rica	Forward	1	U20
Costa Rica	Forward	1	U20
Costa Rica	Goalkeeper	1	U20
Costa Rica	Midfielder	1	U20
Costa Rica	Midfielder	1	U20
Costa Rica	Midfielder	1	U20
Costa Rica	Midfielder	1	U20
Costa Rica	Defender	2	U20
Costa Rica	Midfielder	2	U20
Costa Rica	Midfielder	2	U20
Costa Rica	Defender	3	U20
Costa Rica	Forward	3	U20
Costa Rica	Goalkeeper	3	U20
Costa Rica	Goalkeeper	3	U20
Costa Rica	Midfielder	3	U20
Costa Rica	Defender	4	U20
Costa Rica	Forward	4	U20
Costa Rica	Defender	1	Senior
Costa Rica	Defender	1	Senior
Costa Rica	Forward	1	Senior
Costa Rica	Goalkeeper	1	Senior
Costa Rica	Midfielder	1	Senior
Costa Rica	Midfielder	1	Senior
Costa Rica	Defender	2	Senior
Costa Rica	Defender	2	Senior
Costa Rica	Forward	2	Senior
Costa Rica	Goalkeeper	2	Senior
Costa Rica	Midfielder	2	Senior
Costa Rica	Midfielder	2	Senior
Costa Rica	Midfielder	2	Senior
Costa Rica	Midfielder	2	Senior
Costa Rica	Midfielder	2	Senior
Costa Rica	Defender	3	Senior
Costa Rica	Defender	3	Senior
Costa Rica	Forward	3	Senior
Costa Rica	Forward	3	Senior
Costa Rica	Goalkeeper	3	Senior
Costa Rica	Midfielder	3	Senior
Costa Rica	Midfielder	4	Senior
Costa Rica	Midfielder	4	Senior
Cuba	Midfielder	1	U17
Cuba	Defender	1	U17
Cuba	Defender	1	U17
Cuba	Forward	1	U17
Cuba	Defender	2	U17
Cuba	Forward	2	U17
Cuba	Goalkeeper	2	U17
Cuba	Defender	3	U17
Cuba	Midfielder	3	U17
Cuba	Defender	4	U17
Cuba	Defender	1	U20
Cuba	Forward	1	U20
Cuba	Forward	1	U20
Cuba	Forward	1	U20
Cuba	Goalkeeper	1	U20
Cuba	Midfielder	1	U20
Cuba	Midfielder	1	U20
Cuba	Midfielder	1	U20
Cuba	Midfielder	1	U20
Cuba	Defender	2	U20
Cuba	Defender	2	U20
Cuba	Forward	2	U20
Cuba	Goalkeeper	2	U20
Cuba	Defender	3	U20
Cuba	Defender	3	U20
Cuba	Forward	3	U20
Cuba	Forward	3	U20
Cuba	Forward	3	U20
Cuba	Goalkeeper	3	U20
Cuba	Midfielder	3	U20
Cuba	Midfielder	4	U20
Cuba	Defender	1	Senior
Cuba	Defender	1	Senior
Cuba	Defender	1	Senior
Cuba	Defender	1	Senior
Cuba	Defender	1	Senior
Cuba	Forward	1	Senior
Cuba	Forward	1	Senior
Cuba	Goalkeeper	1	Senior
Cuba	Goalkeeper	1	Senior
Cuba	Midfielder	1	Senior
Cuba	Midfielder	1	Senior
Cuba	Midfielder	1	Senior
Cuba	Defender	2	Senior
Cuba	Defender	2	Senior
Cuba	Goalkeeper	2	Senior
Cuba	Forward	3	Senior
Cuba	Midfielder	3	Senior
Cuba	Midfielder	3	Senior
Cuba	Defender	4	Senior
Cuba	Defender	4	Senior
Cuba	Forward	4	Senior
Cuba	Midfielder	4	Senior
Cuba	Midfielder	4	Senior
Curaçao	Midfielder	1	U17
Curaçao	Defender	1	U17
Curaçao	Midfielder	1	U17
Curaçao	Forward	1	U17
Curaçao	Midfielder	1	U17
Curaçao	Midfielder	1	U17
Curaçao	Goalkeeper	1	U17
Curaçao	Forward	1	U17
Curaçao	Forward	1	U17
Curaçao	Forward	1	U17
Curaçao	Goalkeeper	1	U17
Curaçao	Defender	2	U17
Curaçao	Defender	2	U17
Curaçao	Defender	2	U17
Curaçao	Forward	2	U17
Curaçao	Defender	2	U17
Curaçao	Midfielder	2	U17
Curaçao	Forward	2	U17
Curaçao	Defender	3	U17
Curaçao	Forward	3	U17
Curaçao	Forward	3	U17
Curaçao	Midfielder	4	U17
Curaçao	Defender	4	U17
Curaçao	Midfielder	4	U17
Curaçao	Goalkeeper	4	U17
Dominican Republic	Forward	1	U17
Dominican Republic	Forward	1	U17
Dominican Republic	Midfielder	1	U17
Dominican Republic	Defender	1	U17
Dominican Republic	Midfielder	1	U17
Dominican Republic	Midfielder	1	U17
Dominican Republic	Midfielder	1	U17
Dominican Republic	Defender	1	U17
Dominican Republic	Midfielder	1	U17
Dominican Republic	Defender	1	U17
Dominican Republic	Defender	1	U17
Dominican Republic	Forward	1	U17
Dominican Republic	Forward	1	U17
Dominican Republic	Midfielder	2	U17
Dominican Republic	Goalkeeper	2	U17
Dominican Republic	Defender	3	U17
Dominican Republic	Defender	3	U17
Dominican Republic	Midfielder	4	U17
Dominican Republic	Forward	4	U17
Dominican Republic	Defender	1	U20
Dominican Republic	Defender	1	U20
Dominican Republic	Forward	1	U20
Dominican Republic	Goalkeeper	1	U20
Dominican Republic	Goalkeeper	1	U20
Dominican Republic	Midfielder	1	U20
Dominican Republic	Midfielder	1	U20
Dominican Republic	Defender	2	U20
Dominican Republic	Forward	2	U20
Dominican Republic	Goalkeeper	2	U20
Dominican Republic	Defender	3	U20
Dominican Republic	Defender	3	U20
Dominican Republic	Defender	3	U20
Dominican Republic	Forward	3	U20
Dominican Republic	Midfielder	3	U20
Dominican Republic	Midfielder	3	U20
Dominican Republic	Forward	4	U20
Dominican Republic	Forward	4	U20
Dominican Republic	Midfielder	4	U20
Dominican Republic	Midfielder	4	U20
El Salvador	Midfielder	1	U17
El Salvador	Defender	1	U17
El Salvador	Midfielder	1	U17
El Salvador	Midfielder	1	U17
El Salvador	Defender	1	U17
El Salvador	Midfielder	1	U17
El Salvador	Defender	1	U17
El Salvador	Defender	1	U17
El Salvador	Midfielder	1	U17
El Salvador	Forward	1	U17
El Salvador	Defender	2	U17
El Salvador	Defender	2	U17
El Salvador	Midfielder	2	U17
El Salvador	Defender	2	U17
El Salvador	Defender	2	U17
El Salvador	Midfielder	2	U17
El Salvador	Forward	2	U17
El Salvador	Forward	3	U17
El Salvador	Defender	3	U17
El Salvador	Goalkeeper	3	U17
El Salvador	Goalkeeper	3	U17
El Salvador	Midfielder	4	U17
El Salvador	Defender	1	U20
El Salvador	Defender	1	U20
El Salvador	Defender	1	U20
El Salvador	Forward	1	U20
El Salvador	Forward	1	U20
El Salvador	Forward	1	U20
El Salvador	Midfielder	1	U20
El Salvador	Midfielder	1	U20
El Salvador	Defender	2	U20
El Salvador	Defender	2	U20
El Salvador	Forward	2	U20
El Salvador	Forward	2	U20
El Salvador	Goalkeeper	2	U20
El Salvador	Midfielder	2	U20
El Salvador	Midfielder	2	U20
El Salvador	Forward	3	U20
El Salvador	Defender	4	U20
El Salvador	Forward	4	U20
El Salvador	Goalkeeper	4	U20
El Salvador	Goalkeeper	4	U20
El Salvador	Midfielder	4	U20
El Salvador	Defender	1	Senior
El Salvador	Defender	1	Senior
El Salvador	Defender	1	Senior
El Salvador	Forward	1	Senior
El Salvador	Goalkeeper	1	Senior
El Salvador	Midfielder	1	Senior
El Salvador	Defender	2	Senior
El Salvador	Goalkeeper	2	Senior
El Salvador	Midfielder	2	Senior
El Salvador	Midfielder	2	Senior
El Salvador	Midfielder	2	Senior
El Salvador	Defender	3	Senior
El Salvador	Defender	3	Senior
El Salvador	Defender	3	Senior
El Salvador	Midfielder	3	Senior
El Salvador	Midfielder	3	Senior
El Salvador	Midfielder	3	Senior
El Salvador	Midfielder	3	Senior
El Salvador	Midfielder	3	Senior
El Salvador	Midfielder	3	Senior
El Salvador	Forward	4	Senior
El Salvador	Goalkeeper	4	Senior
El Salvador	Midfielder	4	Senior
Guadeloupe	Forward	1	U17
Guadeloupe	Defender	1	U17
Guadeloupe	Goalkeeper	1	U17
Guadeloupe	Defender	1	U17
Guadeloupe	Defender	1	U17
Guadeloupe	Midfielder	1	U17
Guadeloupe	Midfielder	1	U17
Guadeloupe	Midfielder	1	U17
Guadeloupe	Midfielder	1	U17
Guadeloupe	Midfielder	1	U17
Guadeloupe	Defender	1	U17
Guadeloupe	Goalkeeper	1	U17
Guadeloupe	Defender	2	U17
Guadeloupe	Forward	2	U17
Guadeloupe	Forward	2	U17
Guadeloupe	Defender	2	U17
Guadeloupe	Goalkeeper	2	U17
Guadeloupe	Defender	2	U17
Guadeloupe	Midfielder	2	U17
Guadeloupe	Forward	2	U17
Guadeloupe	Midfielder	3	U17
Guadeloupe	Midfielder	3	U17
Guadeloupe	Midfielder	3	U17
Guadeloupe	Midfielder	3	U17
Guadeloupe	Midfielder	3	U17
Guadeloupe	Midfielder	3	U17
Guadeloupe	Midfielder	4	U17
Guadeloupe	Forward	4	U17
Guadeloupe	Defender	4	U17
Guadeloupe	Midfielder	4	U17
Guadeloupe	Midfielder	4	U17
Guatemala	Defender	1	U17
Guatemala	Midfielder	1	U17
Guatemala	Midfielder	2	U17
Guatemala	Forward	2	U17
Guatemala	Forward	3	U17
Guatemala	Goalkeeper	3	U17
Guatemala	Midfielder	4	U17
Guatemala	Defender	4	U17
Guatemala	Midfielder	4	U17
Guatemala	Defender	1	U20
Guatemala	Forward	1	U20
Guatemala	Forward	1	U20
Guatemala	Goalkeeper	1	U20
Guatemala	Midfielder	1	U20
Guatemala	Midfielder	1	U20
Guatemala	Midfielder	1	U20
Guatemala	Defender	2	U20
Guatemala	Goalkeeper	2	U20
Guatemala	Midfielder	2	U20
Guatemala	Midfielder	2	U20
Guatemala	Defender	3	U20
Guatemala	Defender	3	U20
Guatemala	Defender	3	U20
Guatemala	Forward	3	U20
Guatemala	Forward	3	U20
Guatemala	Goalkeeper	3	U20
Guatemala	Defender	4	U20
Guatemala	Midfielder	4	U20
Guatemala	Midfielder	4	U20
Guatemala	Midfielder	4	U20
Guatemala	Defender	1	Senior
Guatemala	Defender	1	Senior
Guatemala	Forward	1	Senior
Guatemala	Goalkeeper	1	Senior
Guatemala	Midfielder	1	Senior
Guatemala	Midfielder	1	Senior
Guatemala	Defender	2	Senior
Guatemala	Defender	2	Senior
Guatemala	Defender	2	Senior
Guatemala	Defender	2	Senior
Guatemala	Forward	2	Senior
Guatemala	Midfielder	2	Senior
Guatemala	Midfielder	2	Senior
Guatemala	Defender	3	Senior
Guatemala	Defender	3	Senior
Guatemala	Forward	3	Senior
Guatemala	Goalkeeper	3	Senior
Guatemala	Midfielder	3	Senior
Guatemala	Defender	4	Senior
Guatemala	Defender	4	Senior
Guatemala	Goalkeeper	4	Senior
Guatemala	Midfielder	4	Senior
Guatemala	Midfielder	4	Senior
Haiti	Midfielder	1	U17
Haiti	Defender	1	U17
Haiti	Forward	1	U17
Haiti	Defender	1	U17
Haiti	Defender	1	U17
Haiti	Defender	1	U17
Haiti	Goalkeeper	1	U17
Haiti	Defender	1	U17
Haiti	Goalkeeper	1	U17
Haiti	Midfielder	1	U17
Haiti	Forward	1	U17
Haiti	Defender	2	U17
Haiti	Midfielder	2	U17
Haiti	Midfielder	2	U17
Haiti	Midfielder	2	U17
Haiti	Defender	3	U17
Haiti	Midfielder	3	U17
Haiti	Defender	3	U17
Haiti	Forward	3	U17
Haiti	Midfielder	3	U17
Haiti	Defender	3	U17
Haiti	Forward	4	U17
Haiti	Midfielder	4	U17
Haiti	Defender	4	U17
Haiti	Goalkeeper	4	U17
Haiti	Defender	4	U17
Haiti	Defender	4	U17
Haiti	Midfielder	4	U17
Haiti	Defender	1	U20
Haiti	Forward	1	U20
Haiti	Goalkeeper	1	U20
Haiti	Goalkeeper	1	U20
Haiti	Midfielder	1	U20
Haiti	Midfielder	1	U20
Haiti	Defender	2	U20
Haiti	Defender	2	U20
Haiti	Defender	2	U20
Haiti	Midfielder	2	U20
Haiti	Midfielder	2	U20
Haiti	Defender	3	U20
Haiti	Defender	3	U20
Haiti	Forward	3	U20
Haiti	Forward	3	U20
Haiti	Midfielder	3	U20
Haiti	Midfielder	3	U20
Haiti	Forward	4	U20
Haiti	Goalkeeper	4	U20
Haiti	Midfielder	4	U20
Haiti	Midfielder	4	U20
Haiti	Forward	1	Senior
Haiti	Forward	1	Senior
Haiti	Forward	1	Senior
Haiti	Goalkeeper	1	Senior
Haiti	Midfielder	1	Senior
Haiti	Midfielder	1	Senior
Haiti	Midfielder	1	Senior
Haiti	Midfielder	1	Senior
Haiti	Defender	2	Senior
Haiti	Defender	2	Senior
Haiti	Defender	2	Senior
Haiti	Forward	2	Senior
Haiti	Forward	2	Senior
Haiti	Forward	2	Senior
Haiti	Goalkeeper	2	Senior
Haiti	Goalkeeper	2	Senior
Haiti	Midfielder	2	Senior
Haiti	Midfielder	3	Senior
Haiti	Defender	4	Senior
Haiti	Defender	4	Senior
Haiti	Forward	4	Senior
Haiti	Midfielder	4	Senior
Haiti	Midfielder	4	Senior
Honduras	Forward	1	U17
Honduras	Defender	1	U17
Honduras	Defender	1	U17
Honduras	Goalkeeper	1	U17
Honduras	Midfielder	1	U17
Honduras	Defender	1	U17
Honduras	Goalkeeper	1	U17
Honduras	Forward	1	U17
Honduras	Midfielder	2	U17
Honduras	Defender	2	U17
Honduras	Defender	2	U17
Honduras	Midfielder	2	U17
Honduras	Midfielder	2	U17
Honduras	Forward	2	U17
Honduras	Forward	2	U17
Honduras	Defender	3	U17
Honduras	Forward	3	U17
Honduras	Midfielder	3	U17
Honduras	Defender	3	U17
Honduras	Midfielder	3	U17
Honduras	Midfielder	3	U17
Honduras	Midfielder	3	U17
Honduras	Defender	3	U17
Honduras	Forward	4	U17
Honduras	Midfielder	4	U17
Honduras	Goalkeeper	4	U17
Honduras	Defender	1	U20
Honduras	Defender	1	U20
Honduras	Forward	1	U20
Honduras	Midfielder	1	U20
Honduras	Defender	2	U20
Honduras	Defender	2	U20
Honduras	Defender	2	U20
Honduras	Goalkeeper	2	U20
Honduras	Midfielder	2	U20
Honduras	Midfielder	2	U20
Honduras	Forward	3	U20
Honduras	Forward	3	U20
Honduras	Midfielder	3	U20
Honduras	Midfielder	3	U20
Honduras	Midfielder	3	U20
Honduras	Midfielder	3	U20
Honduras	Forward	4	U20
Honduras	Forward	4	U20
Honduras	Forward	4	U20
Honduras	Goalkeeper	4	U20
Honduras	Goalkeeper	4	U20
Honduras	Defender	1	Senior
Honduras	Forward	1	Senior
Honduras	Goalkeeper	1	Senior
Honduras	Midfielder	1	Senior
Honduras	Midfielder	1	Senior
Honduras	Midfielder	1	Senior
Honduras	Forward	2	Senior
Honduras	Forward	2	Senior
Honduras	Midfielder	2	Senior
Honduras	Midfielder	2	Senior
Honduras	Midfielder	2	Senior
Honduras	Defender	3	Senior
Honduras	Defender	3	Senior
Honduras	Defender	3	Senior
Honduras	Goalkeeper	3	Senior
Honduras	Midfielder	3	Senior
Honduras	Midfielder	3	Senior
Honduras	Midfielder	3	Senior
Honduras	Forward	4	Senior
Honduras	Goalkeeper	4	Senior
Honduras	Midfielder	4	Senior
Honduras	Midfielder	4	Senior
Honduras	Midfielder	4	Senior
Jamaica	Defender	1	U17
Jamaica	Goalkeeper	1	U17
Jamaica	Forward	1	U17
Jamaica	Goalkeeper	1	U17
Jamaica	Forward	1	U17
Jamaica	Forward	1	U17
Jamaica	Goalkeeper	1	U17
Jamaica	Defender	2	U17
Jamaica	Defender	2	U17
Jamaica	Midfielder	2	U17
Jamaica	Defender	2	U17
Jamaica	Goalkeeper	2	U17
Jamaica	Defender	3	U17
Jamaica	Defender	3	U17
Jamaica	Midfielder	4	U17
Jamaica	Defender	4	U17
Jamaica	Defender	4	U17
Jamaica	Forward	4	U17
Jamaica	Defender	4	U17
Jamaica	Midfielder	4	U17
Jamaica	Forward	1	U20
Jamaica	Goalkeeper	1	U20
Jamaica	Midfielder	1	U20
Jamaica	Midfielder	1	U20
Jamaica	Defender	2	U20
Jamaica	Defender	2	U20
Jamaica	Forward	2	U20
Jamaica	Forward	2	U20
Jamaica	Forward	2	U20
Jamaica	Goalkeeper	2	U20
Jamaica	Defender	3	U20
Jamaica	Defender	3	U20
Jamaica	Midfielder	3	U20
Jamaica	Midfielder	3	U20
Jamaica	Defender	4	U20
Jamaica	Forward	4	U20
Jamaica	Forward	4	U20
Jamaica	Goalkeeper	4	U20
Jamaica	Midfielder	4	U20
Jamaica	Midfielder	4	U20
Jamaica	Midfielder	4	U20
Jamaica	Defender	1	Senior
Jamaica	Defender	1	Senior
Jamaica	Forward	1	Senior
Jamaica	Forward	1	Senior
Jamaica	Forward	1	Senior
Jamaica	Goalkeeper	1	Senior
Jamaica	Midfielder	1	Senior
Jamaica	Midfielder	1	Senior
Jamaica	Defender	2	Senior
Jamaica	Defender	2	Senior
Jamaica	Defender	2	Senior
Jamaica	Forward	2	Senior
Jamaica	Defender	3	Senior
Jamaica	Forward	3	Senior
Jamaica	Defender	4	Senior
Jamaica	Defender	4	Senior
Jamaica	Defender	4	Senior
Jamaica	Forward	4	Senior
Jamaica	Forward	4	Senior
Jamaica	Goalkeeper	4	Senior
Jamaica	Goalkeeper	4	Senior
Jamaica	Midfielder	4	Senior
Jamaica	Midfielder	4	Senior
Mexico	Defender	1	U17
Mexico	Forward	1	U17
Mexico	Defender	1	U17
Mexico	Midfielder	1	U17
Mexico	Midfielder	1	U17
Mexico	Forward	1	U17
Mexico	Defender	1	U17
Mexico	Goalkeeper	1	U17
Mexico	Defender	1	U17
Mexico	Midfielder	1	U17
Mexico	Forward	1	U17
Mexico	Defender	2	U17
Mexico	Defender	2	U17
Mexico	Midfielder	2	U17
Mexico	Defender	2	U17
Mexico	Forward	2	U17
Mexico	Forward	2	U17
Mexico	Forward	2	U17
Mexico	Midfielder	3	U17
Mexico	Defender	3	U17
Mexico	Forward	3	U17
Mexico	Defender	4	U17
Mexico	Forward	1	U20
Mexico	Forward	1	U20
Mexico	Forward	1	U20
Mexico	Midfielder	1	U20
Mexico	Midfielder	1	U20
Mexico	Midfielder	1	U20
Mexico	Defender	2	U20
Mexico	Goalkeeper	2	U20
Mexico	Goalkeeper	2	U20
Mexico	Goalkeeper	2	U20
Mexico	Midfielder	2	U20
Mexico	Midfielder	2	U20
Mexico	Defender	3	U20
Mexico	Defender	3	U20
Mexico	Defender	3	U20
Mexico	Midfielder	3	U20
Mexico	Midfielder	3	U20
Mexico	Defender	4	U20
Mexico	Defender	4	U20
Mexico	Forward	4	U20
Mexico	Midfielder	4	U20
Mexico	Midfielder	4	U20
Mexico	Defender	1	Senior
Mexico	Defender	1	Senior
Mexico	Goalkeeper	1	Senior
Mexico	Midfielder	1	Senior
Mexico	Midfielder	1	Senior
Mexico	Midfielder	1	Senior
Mexico	Defender	2	Senior
Mexico	Defender	2	Senior
Mexico	Forward	2	Senior
Mexico	Forward	2	Senior
Mexico	Midfielder	2	Senior
Mexico	Defender	3	Senior
Mexico	Defender	3	Senior
Mexico	Forward	3	Senior
Mexico	Forward	3	Senior
Mexico	Goalkeeper	3	Senior
Mexico	Goalkeeper	3	Senior
Mexico	Midfielder	3	Senior
Mexico	Defender	4	Senior
Mexico	Defender	4	Senior
Mexico	Forward	4	Senior
Mexico	Forward	4	Senior
Mexico	Midfielder	4	Senior
Nicaragua	Midfielder	1	U17
Nicaragua	Defender	1	U17
Nicaragua	Defender	1	U17
Nicaragua	Forward	1	U17
Nicaragua	Forward	1	U17
Nicaragua	Defender	1	U17
Nicaragua	Midfielder	1	U17
Nicaragua	Goalkeeper	1	U17
Nicaragua	Forward	1	U17
Nicaragua	Defender	1	U17
Nicaragua	Forward	1	U17
Nicaragua	Midfielder	1	U17
Nicaragua	Forward	1	U17
Nicaragua	Midfielder	2	U17
Nicaragua	Forward	2	U17
Nicaragua	Midfielder	2	U17
Nicaragua	Midfielder	2	U17
Nicaragua	Defender	3	U17
Nicaragua	Forward	3	U17
Nicaragua	Midfielder	3	U17
Nicaragua	Midfielder	3	U17
Nicaragua	Goalkeeper	4	U17
Nicaragua	Midfielder	4	U17
Nicaragua	Midfielder	4	U17
Panama	Defender	1	U17
Panama	Midfielder	1	U17
Panama	Midfielder	1	U17
Panama	Midfielder	1	U17
Panama	Forward	1	U17
Panama	Defender	1	U17
Panama	Goalkeeper	1	U17
Panama	Defender	1	U17
Panama	Defender	1	U17
Panama	Midfielder	1	U17
Panama	Forward	1	U17
Panama	Midfielder	2	U17
Panama	Midfielder	2	U17
Panama	Midfielder	2	U17
Panama	Goalkeeper	2	U17
Panama	Forward	2	U17
Panama	Goalkeeper	2	U17
Panama	Goalkeeper	2	U17
Panama	Defender	3	U17
Panama	Forward	3	U17
Panama	Midfielder	3	U17
Panama	Midfielder	3	U17
Panama	Midfielder	4	U17
Panama	Defender	1	U20
Panama	Defender	1	U20
Panama	Defender	1	U20
Panama	Defender	1	U20
Panama	Defender	1	U20
Panama	Goalkeeper	1	U20
Panama	Midfielder	1	U20
Panama	Defender	2	U20
Panama	Forward	2	U20
Panama	Forward	2	U20
Panama	Forward	2	U20
Panama	Goalkeeper	2	U20
Panama	Midfielder	2	U20
Panama	Defender	3	U20
Panama	Defender	3	U20
Panama	Midfielder	3	U20
Panama	Midfielder	3	U20
Panama	Midfielder	3	U20
Panama	Forward	4	U20
Panama	Goalkeeper	4	U20
Panama	Midfielder	4	U20
Panama	Defender	1	Senior
Panama	Defender	1	Senior
Panama	Defender	1	Senior
Panama	Defender	1	Senior
Panama	Defender	1	Senior
Panama	Goalkeeper	1	Senior
Panama	Goalkeeper	1	Senior
Panama	Midfielder	1	Senior
Panama	Midfielder	1	Senior
Panama	Midfielder	1	Senior
Panama	Defender	2	Senior
Panama	Defender	2	Senior
Panama	Forward	2	Senior
Panama	Forward	2	Senior
Panama	Forward	2	Senior
Panama	Forward	3	Senior
Panama	Midfielder	3	Senior
Panama	Forward	4	Senior
Panama	Goalkeeper	4	Senior
Panama	Midfielder	4	Senior
Panama	Midfielder	4	Senior
Panama	Midfielder	4	Senior
Panama	Midfielder	4	Senior
Puerto Rico	Defender	1	U17
Puerto Rico	Goalkeeper	1	U17
Puerto Rico	Midfielder	1	U17
Puerto Rico	Midfielder	1	U17
Puerto Rico	Forward	1	U17
Puerto Rico	Midfielder	1	U17
Puerto Rico	Goalkeeper	1	U17
Puerto Rico	Midfielder	1	U17
Puerto Rico	Midfielder	1	U17
Puerto Rico	Midfielder	1	U17
Puerto Rico	Forward	1	U17
Puerto Rico	Midfielder	2	U17
Puerto Rico	Forward	2	U17
Puerto Rico	Forward	2	U17
Puerto Rico	Goalkeeper	2	U17
Puerto Rico	Midfielder	3	U17
Puerto Rico	Midfielder	4	U17
Puerto Rico	Forward	4	U17
Suriname	Forward	1	U17
Suriname	Midfielder	1	U17
Suriname	Defender	1	U17
Suriname	Defender	2	U17
Suriname	Midfielder	3	U17
Suriname	Forward	3	U17
Suriname	Forward	3	U17
Suriname	Midfielder	3	U17
Suriname	Goalkeeper	3	U17
Suriname	Defender	3	U17
Suriname	Defender	4	U17
Suriname	Forward	4	U17
Trinidad and Tobago	Forward	1	U17
Trinidad and Tobago	Forward	1	U17
Trinidad and Tobago	Defender	1	U17
Trinidad and Tobago	Defender	1	U17
Trinidad and Tobago	Midfielder	1	U17
Trinidad and Tobago	Defender	1	U17
Trinidad and Tobago	Midfielder	1	U17
Trinidad and Tobago	Forward	1	U17
Trinidad and Tobago	Defender	1	U17
Trinidad and Tobago	Defender	1	U17
Trinidad and Tobago	Midfielder	1	U17
Trinidad and Tobago	Forward	1	U17
Trinidad and Tobago	Midfielder	2	U17
Trinidad and Tobago	Midfielder	2	U17
Trinidad and Tobago	Defender	2	U17
Trinidad and Tobago	Midfielder	2	U17
Trinidad and Tobago	Goalkeeper	2	U17
Trinidad and Tobago	Forward	2	U17
Trinidad and Tobago	Midfielder	2	U17
Trinidad and Tobago	Forward	2	U17
Trinidad and Tobago	Midfielder	2	U17
Trinidad and Tobago	Midfielder	3	U17
Trinidad and Tobago	Forward	3	U17
Trinidad and Tobago	Forward	3	U17
Trinidad and Tobago	Defender	4	U17
Trinidad and Tobago	Defender	1	Senior
Trinidad and Tobago	Defender	1	Senior
Trinidad and Tobago	Defender	1	Senior
Trinidad and Tobago	Defender	1	Senior
Trinidad and Tobago	Forward	1	Senior
Trinidad and Tobago	Midfielder	1	Senior
Trinidad and Tobago	Midfielder	1	Senior
Trinidad and Tobago	Midfielder	1	Senior
Trinidad and Tobago	Midfielder	2	Senior
Trinidad and Tobago	Midfielder	2	Senior
Trinidad and Tobago	Midfielder	2	Senior
Trinidad and Tobago	Defender	3	Senior
Trinidad and Tobago	Forward	3	Senior
Trinidad and Tobago	Goalkeeper	3	Senior
Trinidad and Tobago	Midfielder	3	Senior
Trinidad and Tobago	Midfielder	3	Senior
Trinidad and Tobago	Defender	4	Senior
Trinidad and Tobago	Defender	4	Senior
Trinidad and Tobago	Defender	4	Senior
Trinidad and Tobago	Goalkeeper	4	Senior
Trinidad and Tobago	Goalkeeper	4	Senior
Trinidad and Tobago	Midfielder	4	Senior
Trinidad and Tobago	Midfielder	4	Senior
United States	Midfielder	1	U17
United States	Forward	1	U17
United States	Forward	1	U17
United States	Midfielder	1	U17
United States	Defender	1	U17
United States	Defender	1	U17
United States	Forward	1	U17
United States	Forward	1	U17
United States	Defender	2	U17
United States	Defender	2	U17
United States	Midfielder	2	U17
United States	Defender	3	U17
United States	Forward	3	U17
United States	Midfielder	3	U17
United States	Defender	3	U17
United States	Defender	4	U17
United States	Defender	1	U20
United States	Defender	1	U20
United States	Forward	1	U20
United States	Forward	1	U20
United States	Forward	1	U20
United States	Forward	1	U20
United States	Forward	1	U20
United States	Midfielder	1	U20
United States	Midfielder	1	U20
United States	Defender	2	U20
United States	Goalkeeper	2	U20
United States	Goalkeeper	2	U20
United States	Midfielder	2	U20
United States	Midfielder	2	U20
United States	Midfielder	2	U20
United States	Defender	3	U20
United States	Defender	3	U20
United States	Defender	3	U20
United States	Forward	3	U20
United States	Goalkeeper	3	U20
United States	Midfielder	3	U20
United States	Defender	1	Senior
United States	Defender	2	Senior
United States	Defender	2	Senior
United States	Defender	3	Senior
United States	Defender	3	Senior
United States	Defender	3	Senior
United States	Defender	3	Senior
United States	Defender	3	Senior
United States	Defender	4	Senior
United States	Forward	1	Senior
United States	Forward	4	Senior
United States	Forward	4	Senior
United States	Forward	4	Senior
United States	Forward	4	Senior
United States	Goalkeeper	2	Senior
United States	Goalkeeper	2	Senior
United States	Goalkeeper	2	Senior
United States	Midfielder	2	Senior
United States	Midfielder	2	Senior
United States	Midfielder	3	Senior
United States	Midfielder	4	Senior
United States	Midfielder	4	Senior
United States	Midfielder	4	Senior

## Sheet: Womens
Country	Position	Birth Quartile	Group
Bermuda	Defender	1	U17
Bermuda	Forward	1	U17
Bermuda	Forward	1	U17
Bermuda	Forward	1	U17
Bermuda	Midfielder	1	U17
Bermuda	Midfielder	1	U17
Bermuda	Defender	2	U17
Bermuda	Forward	2	U17
Bermuda	Goalkeeper	2	U17
Bermuda	Midfielder	2	U17
Bermuda	Defender	3	U17
Bermuda	Defender	3	U17
Bermuda	Forward	3	U17
Bermuda	Forward	3	U17
Bermuda	Forward	3	U17
Bermuda	Goalkeeper	3	U17
Bermuda	Defender	4	U17
Bermuda	Defender	4	U17
Bermuda	Defender	4	U17
Bermuda	Goalkeeper	4	U17
Bermuda	Defender	1	U17
Bermuda	Defender	1	U17
Bermuda	Defender	1	U17
Bermuda	Forward	1	U17
Bermuda	Goalkeeper	1	U17
Bermuda	Midfielder	1	U17
Bermuda	Midfielder	1	U17
Bermuda	Midfielder	1	U17
Bermuda	Midfielder	1	U17
Bermuda	Forward	2	U17
Bermuda	Goalkeeper	2	U17
Bermuda	Midfielder	2	U17
Bermuda	Defender	3	U17
Bermuda	Defender	3	U20
Bermuda	Defender	3	U20
Bermuda	Forward	3	U20
Bermuda	Forward	3	U20
Bermuda	Goalkeeper	3	U20
Bermuda	Midfielder	3	U20
Bermuda	Midfielder	4	U20
Canada	Defender	1	U20
Canada	Defender	1	U20
Canada	Defender	1	U20
Canada	Forward	1	U20
Canada	Forward	1	U20
Canada	Goalkeeper	1	U20
Canada	Midfielder	1	U20
Canada	Midfielder	1	U20
Canada	Defender	2	U20
Canada	Forward	2	U20
Canada	Forward	2	U20
Canada	Goalkeeper	2	U20
Canada	Midfielder	2	U20
Canada	Defender	3	U20
Canada	Defender	3	U20
Canada	Forward	3	U20
Canada	Defender	4	U20
Canada	Forward	4	U20
Canada	Midfielder	4	U20
Canada	Midfielder	4	U20
Canada	Defender	1	U20
Canada	Defender	1	U20
Canada	Defender	1	U20
Canada	Forward	1	U20
Canada	Forward	1	U20
Canada	Midfielder	1	U20
Canada	Defender	2	U20
Canada	Defender	2	U20
Canada	Forward	2	U20
Canada	Goalkeeper	2	U20
Canada	Midfielder	2	U20
Canada	Midfielder	2	U20
Canada	Forward	3	U20
Canada	Midfielder	3	Senior
Canada	Midfielder	3	Senior
Canada	Defender	4	Senior
Canada	Defender	4	Senior
Canada	Forward	4	Senior
Canada	Goalkeeper	4	Senior
Canada	Midfielder	4	Senior
Canada	Forward	4	U20
Canada	Defender	2	U20
Canada	Forward	3	U20
Canada	Forward	3	U20
Canada	Forward	1	U20
Canada	Forward	1	U20
Canada	Midfielder	4	U20
Canada	Defender	1	Senior
Canada	Midfielder	1	Senior
Canada	Forward	2	Senior
Canada	Midfielder	3	Senior
Canada	Defender	4	Senior
Canada	Goalkeeper	3	Senior
Canada	Goalkeeper	2	Senior
Canada	Midfielder	2	Senior
Canada	Forward	1	Senior
Canada	Forward	3	Senior
Canada	Defender	3	Senior
Canada	Goalkeeper	2	Senior
Canada	Defender	4	Senior
Canada	Midfielder	3	Senior
Canada	Defender	3	Senior
Canada	Defender	1	Senior
Cayman Islands	Defender	1	Senior
Cayman Islands	Defender	1	Senior
Cayman Islands	Forward	1	Senior
Cayman Islands	Midfielder	1	Senior
Cayman Islands	Defender	2	Senior
Cayman Islands	Defender	2	Senior
Cayman Islands	Forward	2	Senior
Cayman Islands	Forward	2	Senior
Cayman Islands	Midfielder	2	Senior
Cayman Islands	Defender	3	Senior
Cayman Islands	Forward	3	Senior
Cayman Islands	Goalkeeper	3	Senior
Cayman Islands	Goalkeeper	3	Senior
Cayman Islands	Midfielder	3	Senior
Cayman Islands	Midfielder	3	Senior
Cayman Islands	Forward	4	Senior
Cayman Islands	Midfielder	4	U17
Cayman Islands	Midfielder	4	U17
Cayman Islands	Midfielder	4	U17
Cayman Islands	Midfielder	4	U17
Costa Rica	Defender	1	U17
Costa Rica	Forward	1	U17
Costa Rica	Midfielder	1	U17
Costa Rica	Forward	2	U17
Costa Rica	Goalkeeper	2	U17
Costa Rica	Midfielder	2	U17
Costa Rica	Midfielder	2	U17
Costa Rica	Defender	3	U17
Costa Rica	Defender	3	U17
Costa Rica	Defender	3	U17
Costa Rica	Goalkeeper	3	U17
Costa Rica	Midfielder	3	U17
Costa Rica	Defender	4	U17
Costa Rica	Defender	4	U17
Costa Rica	Forward	4	U17
Costa Rica	Forward	4	U17
Costa Rica	Midfielder	4	U17
Costa Rica	Midfielder	4	U17
Costa Rica	Midfielder	4	U17
Costa Rica	Midfielder	4	U17
Costa Rica	Defender	1	Senior
Costa Rica	Defender	1	Senior
Costa Rica	Defender	1	Senior
Costa Rica	Defender	1	Senior
Costa Rica	Goalkeeper	1	Senior
Costa Rica	Midfielder	1	Senior
Costa Rica	Midfielder	1	Senior
Costa Rica	Midfielder	3	U17
Costa Rica	Midfielder	3	U17
Costa Rica	Forward	3	U17
Costa Rica	Goalkeeper	3	U17
Costa Rica	Goalkeeper	3	U17
Costa Rica	Forward	4	U17
Costa Rica	Forward	4	U17
Costa Rica	Midfielder	4	U17
Costa Rica	Midfielder	4	U17
Costa Rica	Midfielder	4	U17
Costa Rica	Midfielder	4	U17
Costa Rica	Midfielder	4	U17
Costa Rica	Midfielder	4	U17
Costa Rica	Defender	4	U17
Costa Rica	Defender	4	U17
Costa Rica	Defender	4	U17
Cuba	Defender	1	U20
Cuba	Defender	1	U20
Cuba	Defender	1	U20
Cuba	Forward	1	U20
Cuba	Midfielder	1	U20
Cuba	Defender	2	U20
Cuba	Forward	2	U20
Cuba	Goalkeeper	2	U20
Cuba	Midfielder	2	U20
Cuba	Midfielder	2	U20
Cuba	Forward	3	U20
Cuba	Forward	3	U20
Cuba	Goalkeeper	3	U20
Cuba	Midfielder	3	U20
Cuba	Defender	4	U20
Cuba	Defender	4	U20
Cuba	Defender	4	U20
Cuba	Forward	4	U20
Cuba	Midfielder	4	U20
Cuba	Midfielder	4	U20
Cuba	Defender	1	U17
Cuba	Defender	1	U17
Cuba	Defender	1	U17
Cuba	Defender	2	U17
Cuba	Goalkeeper	2	U17
Cuba	Midfielder	2	U17
Cuba	Midfielder	2	U17
Cuba	Midfielder	2	U17
Cuba	Defender	3	U17
Cuba	Defender	3	U17
Cuba	Forward	3	U17
Cuba	Forward	3	U17
Cuba	Goalkeeper	3	U17
Cuba	Goalkeeper	3	U17
Cuba	Defender	4	U17
Cuba	Forward	4	U17
Cuba	Forward	4	U20
Cuba	Forward	4	U20
Cuba	Forward	4	U20
Cuba	Midfielder	4	U20
Curaçao	Defender	1	U20
Curaçao	Defender	1	U20
Curaçao	Forward	1	U20
Curaçao	Forward	1	U20
Curaçao	Forward	1	U20
Curaçao	Goalkeeper	1	U20
Curaçao	Defender	2	U20
Curaçao	Defender	2	U20
Curaçao	Forward	2	U20
Curaçao	Midfielder	2	U20
Curaçao	Midfielder	2	U20
Curaçao	Defender	3	U20
Curaçao	Defender	3	U20
Curaçao	Midfielder	3	U20
Curaçao	Midfielder	3	U20
Curaçao	Defender	4	U20
Curaçao	Defender	4	Senior
Curaçao	Forward	4	Senior
Curaçao	Goalkeeper	4	Senior
Curaçao	Midfielder	4	Senior
Curaçao	Defender	1	Senior
Curaçao	Defender	1	Senior
Curaçao	Forward	1	Senior
Curaçao	Goalkeeper	1	Senior
Curaçao	Midfielder	1	Senior
Curaçao	Defender	2	Senior
Curaçao	Forward	2	Senior
Curaçao	Midfielder	2	Senior
Curaçao	Midfielder	2	Senior
Curaçao	Defender	3	Senior
Curaçao	Defender	3	Senior
Curaçao	Defender	3	Senior
Curaçao	Goalkeeper	3	Senior
Curaçao	Goalkeeper	3	Senior
Curaçao	Midfielder	3	Senior
Curaçao	Defender	4	Senior
Curaçao	Defender	4	Senior
Curaçao	Forward	4	Senior
Curaçao	Midfielder	4	Senior
Curaçao	Midfielder	4	Senior
Dominican Republic	Defender	1	Senior
Dominican Republic	Defender	1	Senior
Dominican Republic	Forward	1	Senior
Dominican Republic	Forward	1	Senior
Dominican Republic	Goalkeeper	1	Senior
Dominican Republic	Midfielder	1	Senior
Dominican Republic	Midfielder	1	Senior
Dominican Republic	Defender	2	Senior
Dominican Republic	Forward	2	Senior
Dominican Republic	Goalkeeper	2	Senior
Dominican Republic	Midfielder	2	Senior
Dominican Republic	Defender	3	Senior
Dominican Republic	Forward	3	Senior
Dominican Republic	Forward	3	Senior
Dominican Republic	Midfielder	3	Senior
Dominican Republic	Midfielder	3	Senior
Dominican Republic	Midfielder	3	Senior
Dominican Republic	Defender	4	Senior
Dominican Republic	Defender	4	Senior
Dominican Republic	Forward	4	U17
Dominican Republic	Defender	1	Senior
Dominican Republic	Defender	1	Senior
Dominican Republic	Defender	1	Senior
Dominican Republic	Forward	1	U20
Dominican Republic	Goalkeeper	1	U20
Dominican Republic	Midfielder	1	U20
Dominican Republic	Defender	2	U20
Dominican Republic	Forward	2	U20
Dominican Republic	Forward	2	U20
Dominican Republic	Defender	3	U20
Dominican Republic	Forward	3	U20
Dominican Republic	Goalkeeper	3	U20
Dominican Republic	Midfielder	3	U20
Dominican Republic	Midfielder	3	U20
Dominican Republic	Midfielder	3	U20
Dominican Republic	Midfielder	3	U20
Dominican Republic	Defender	4	U20
Dominican Republic	Defender	4	U20
Dominican Republic	Forward	4	U20
Dominican Republic	Midfielder	4	U20
Dominican Republic	Defender	1	U17
Dominican Republic	Forward	1	U17
Dominican Republic	Defender	1	U17
Dominican Republic	Defender	1	U17
Dominican Republic	Defender	2	U20
Dominican Republic	Defender	2	U20
Dominican Republic	Midfielder	2	U20
Dominican Republic	Defender	3	U20
Dominican Republic	Midfielder	3	U20
Dominican Republic	Midfielder	3	U20
Dominican Republic	Midfielder	3	U20
Dominican Republic	Defender	3	U20
Dominican Republic	Forward	3	U20
Dominican Republic	Forward	3	U20
Dominican Republic	Forward	3	U20
Dominican Republic	Goalkeeper	3	U20
Dominican Republic	Goalkeeper	3	U20
Dominican Republic	Goalkeeper	3	U20
Dominican Republic	Midfielder	4	U20
Dominican Republic	Defender	4	U20
Dominican Republic	Forward	4	U20
Dominican Republic	Forward	4	U20
Dominican Republic	Forward	4	U20
El Salvador	Defender	1	U17
El Salvador	Defender	1	U17
El Salvador	Forward	1	U17
El Salvador	Midfielder	1	U17
El Salvador	Midfielder	1	U17
El Salvador	Midfielder	1	U17
El Salvador	Defender	2	U17
El Salvador	Defender	2	U17
El Salvador	Forward	2	U17
El Salvador	Goalkeeper	2	U17
El Salvador	Midfielder	2	U17
El Salvador	Defender	3	U17
El Salvador	Defender	3	U17
El Salvador	Defender	3	U17
El Salvador	Defender	3	U17
El Salvador	Goalkeeper	3	U17
El Salvador	Forward	4	U17
El Salvador	Forward	4	U17
El Salvador	Midfielder	4	U17
El Salvador	Midfielder	4	U20
El Salvador	Forward	1	U20
El Salvador	Forward	1	Senior
El Salvador	Defender	1	Senior
El Salvador	Defender	1	Senior
El Salvador	Defender	1	Senior
El Salvador	Goalkeeper	1	Senior
El Salvador	Midfielder	1	Senior
El Salvador	Midfielder	1	Senior
El Salvador	Midfielder	1	Senior
El Salvador	Midfielder	1	Senior
El Salvador	Defender	2	Senior
El Salvador	Defender	2	Senior
El Salvador	Defender	2	Senior
El Salvador	Forward	2	Senior
El Salvador	Midfielder	2	Senior
El Salvador	Midfielder	2	Senior
El Salvador	Midfielder	3	Senior
El Salvador	Midfielder	3	Senior
El Salvador	Midfielder	3	Senior
El Salvador	Midfielder	3	Senior
El Salvador	Forward	3	Senior
El Salvador	Goalkeeper	3	Senior
El Salvador	Goalkeeper	4	Senior
Grenada	Defender	1	U20
Grenada	Defender	1	U20
Grenada	Forward	1	U20
Grenada	Midfielder	1	U17
Grenada	Midfielder	1	U17
Grenada	Defender	2	U17
Grenada	Defender	2	U17
Grenada	Defender	2	U17
Grenada	Forward	2	U17
Grenada	Goalkeeper	2	U17
Grenada	Midfielder	2	U17
Grenada	Midfielder	2	U17
Grenada	Defender	3	U17
Grenada	Forward	3	U17
Grenada	Forward	3	U17
Grenada	Defender	4	U17
Grenada	Forward	4	U17
Grenada	Forward	4	U17
Grenada	Goalkeeper	4	U17
Grenada	Midfielder	4	U17
Guatemala	Defender	1	U17
Guatemala	Defender	1	U17
Guatemala	Forward	1	U17
Guatemala	Forward	1	Senior
Guatemala	Goalkeeper	1	Senior
Guatemala	Midfielder	1	Senior
Guatemala	Defender	2	Senior
Guatemala	Forward	2	Senior
Guatemala	Forward	2	Senior
Guatemala	Forward	2	Senior
Guatemala	Forward	2	Senior
Guatemala	Midfielder	2	Senior
Guatemala	Midfielder	2	Senior
Guatemala	Defender	3	Senior
Guatemala	Defender	3	Senior
Guatemala	Forward	3	Senior
Guatemala	Midfielder	3	Senior
Guatemala	Defender	4	Senior
Guatemala	Defender	4	Senior
Guatemala	Midfielder	4	Senior
Guatemala	Defender	1	U20
Guatemala	Defender	1	U20
Guatemala	Defender	1	U20
Guatemala	Forward	1	U20
Guatemala	Forward	1	U20
Guatemala	Goalkeeper	1	U20
Guatemala	Midfielder	1	U20
Guatemala	Defender	2	U20
Guatemala	Defender	2	U20
Guatemala	Forward	2	U20
Guatemala	Forward	2	U20
Guatemala	Forward	2	U20
Guatemala	Goalkeeper	2	U20
Guatemala	Midfielder	2	U20
Guatemala	Midfielder	2	U20
Guatemala	Defender	3	U20
Guatemala	Forward	3	U20
Guatemala	Defender	4	U20
Guatemala	Midfielder	4	U20
Guatemala	Midfielder	4	Senior
Guatemala	Forward	1	Senior
Guatemala	Forward	1	U17
Guatemala	Forward	1	U17
Guatemala	Forward	1	U17
Guatemala	Goalkeeper	1	U17
Guatemala	Goalkeeper	1	U17
Guatemala	Midfielder	1	U17
Guatemala	Midfielder	1	U17
Guatemala	Midfielder	1	U17
Guatemala	Defender	1	U17
Guatemala	Forward	2	U17
Guatemala	Midfielder	2	U17
Guatemala	Midfielder	2	U17
Guatemala	Defender	2	U17
Guatemala	Forward	2	U17
Guatemala	Defender	3	U17
Guatemala	Defender	3	U17
Guatemala	Forward	3	U17
Guatemala	Goalkeeper	4	U17
Guatemala	Midfielder	4	U17
Guatemala	Midfielder	4	U20
Guatemala	Defender	4	U20
Guatemala	Defender	4	U20
Guyana	Defender	1	Senior
Guyana	Defender	1	Senior
Guyana	Forward	1	Senior
Guyana	Forward	1	Senior
Guyana	Forward	1	Senior
Guyana	Goalkeeper	1	Senior
Guyana	Forward	2	U17
Guyana	Forward	2	U17
Guyana	Forward	2	U17
Guyana	Forward	3	U17
Guyana	Midfielder	3	U17
Guyana	Midfielder	3	U17
Guyana	Midfielder	3	U17
Guyana	Defender	4	U17
Guyana	Defender	4	U17
Guyana	Forward	4	U17
Guyana	Goalkeeper	4	U17
Guyana	Midfielder	4	U17
Guyana	Midfielder	4	U17
Guyana	Midfielder	4	U17
Guyana	Defender	1	Senior
Guyana	Defender	1	Senior
Guyana	Forward	1	Senior
Guyana	Midfielder	1	Senior
Guyana	Midfielder	1	Senior
Guyana	Defender	2	Senior
Guyana	Forward	2	Senior
Guyana	Forward	2	Senior
Guyana	Goalkeeper	2	Senior
Guyana	Midfielder	2	Senior
Guyana	Midfielder	2	Senior
Guyana	Defender	3	Senior
Guyana	Forward	3	Senior
Guyana	Goalkeeper	3	Senior
Guyana	Midfielder	3	Senior
Guyana	Midfielder	3	Senior
Guyana	Defender	4	Senior
Guyana	Defender	4	Senior
Guyana	Defender	4	Senior
Guyana	Forward	4	Senior
Guyana	Forward	1	U20
Guyana	Midfielder	1	U20
Guyana	Midfielder	1	U20
Guyana	Midfielder	1	U20
Guyana	Midfielder	1	U20
Guyana	Defender	1	U20
Guyana	Defender	1	U20
Guyana	Defender	1	U20
Guyana	Defender	1	U20
Guyana	Goalkeeper	1	U20
Guyana	Midfielder	1	U20
Guyana	Midfielder	2	U20
Guyana	Defender	2	U20
Guyana	Forward	2	U20
Guyana	Forward	2	U20
Guyana	Goalkeeper	2	U20
Guyana	Goalkeeper	2	U20
Guyana	Midfielder	3	U20
Guyana	Forward	3	U20
Guyana	Forward	3	U20
Guyana	Forward	4	U20
Guyana	Midfielder	4	U20
Guyana	Defender	4	U20
Haiti	Defender	1	U17
Haiti	Forward	1	U17
Haiti	Goalkeeper	1	U17
Haiti	Goalkeeper	1	U17
Haiti	Midfielder	1	U17
Haiti	Midfielder	1	U17
Haiti	Midfielder	1	U20
Haiti	Midfielder	1	U20
Haiti	Midfielder	1	U20
Haiti	Forward	2	U20
Haiti	Midfielder	2	U20
Haiti	Forward	3	U20
Haiti	Forward	3	U20
Haiti	Midfielder	3	U20
Haiti	Midfielder	3	U20
Haiti	Defender	4	U20
Haiti	Forward	4	U20
Haiti	Midfielder	4	U20
Haiti	Midfielder	4	U20
Haiti	Midfielder	4	U20
Haiti	Defender	1	Senior
Haiti	Defender	1	Senior
Haiti	Defender	1	U17
Haiti	Forward	1	U17
Haiti	Midfielder	1	U17
Haiti	Forward	2	U17
Haiti	Midfielder	2	U17
Haiti	Midfielder	2	U17
Haiti	Defender	3	U17
Haiti	Forward	3	U17
Haiti	Forward	3	U17
Haiti	Midfielder	3	U17
Haiti	Midfielder	3	U17
Haiti	Forward	4	U17
Haiti	Forward	4	U17
Haiti	Forward	4	U17
Haiti	Goalkeeper	4	U17
Haiti	Goalkeeper	4	U17
Haiti	Midfielder	4	U17
Haiti	Midfielder	4	U17
Haiti	Defender	1	U20
Haiti	Defender	1	U20
Haiti	Forward	1	U20
Haiti	Goalkeeper	1	U20
Haiti	Goalkeeper	1	U20
Haiti	Midfielder	1	U20
Haiti	Midfielder	1	U20
Haiti	Midfielder	1	U20
Haiti	Defender	1	U20
Haiti	Defender	1	U20
Haiti	Midfielder	2	U20
Haiti	Forward	2	U20
Haiti	Forward	2	U17
Haiti	Defender	3	U17
Haiti	Defender	3	U17
Haiti	Defender	3	U17
Haiti	Forward	3	U17
Haiti	Forward	4	U17
Haiti	Forward	4	U17
Haiti	Forward	4	U17
Haiti	Forward	4	U17
Haiti	Midfielder	4	U17
Haiti	Goalkeeper	4	U17
Honduras	Defender	1	U20
Honduras	Defender	1	U20
Honduras	Forward	1	U20
Honduras	Goalkeeper	1	U20
Honduras	Midfielder	1	U20
Honduras	Defender	2	U20
Honduras	Forward	2	U17
Honduras	Midfielder	2	U17
Honduras	Midfielder	2	U17
Honduras	Defender	3	U17
Honduras	Defender	3	U17
Honduras	Defender	3	U17
Honduras	Forward	3	U17
Honduras	Defender	4	U17
Honduras	Forward	4	U17
Honduras	Goalkeeper	4	U17
Honduras	Midfielder	4	U17
Honduras	Midfielder	4	U17
Honduras	Midfielder	4	U17
Honduras	Midfielder	4	U17
Honduras	Defender	1	U17
Honduras	Defender	1	U17
Honduras	Goalkeeper	1	U20
Honduras	Midfielder	1	U20
Honduras	Midfielder	1	U20
Honduras	Defender	2	U20
Honduras	Defender	2	U20
Honduras	Forward	2	U20
Honduras	Forward	2	U20
Honduras	Midfielder	2	U20
Honduras	Midfielder	2	U20
Honduras	Defender	3	U20
Honduras	Defender	3	U20
Honduras	Midfielder	3	U20
Honduras	Defender	4	U20
Honduras	Forward	4	U20
Honduras	Forward	4	U20
Honduras	Goalkeeper	4	U20
Honduras	Midfielder	4	U20
Honduras	Midfielder	4	U20
Jamaica	Forward	1	U17
Jamaica	Forward	1	U17
Jamaica	Midfielder	1	U17
Jamaica	Defender	2	U17
Jamaica	Forward	2	U17
Jamaica	Goalkeeper	2	U17
Jamaica	Midfielder	2	U20
Jamaica	Midfielder	2	U20
Jamaica	Midfielder	2	U20
Jamaica	Defender	3	U20
Jamaica	Forward	3	U20
Jamaica	Forward	3	U20
Jamaica	Midfielder	3	U20
Jamaica	Defender	4	U20
Jamaica	Forward	4	U20
Jamaica	Forward	4	U20
Jamaica	Forward	4	U20
Jamaica	Goalkeeper	4	U20
Jamaica	Midfielder	4	U20
Jamaica	Midfielder	4	U20
Jamaica	Defender	1	U20
Jamaica	Defender	1	U20
Jamaica	Defender	1	U17
Jamaica	Defender	1	U17
Jamaica	Defender	1	U17
Jamaica	Goalkeeper	1	U17
Jamaica	Midfielder	1	U17
Jamaica	Midfielder	1	U17
Jamaica	Midfielder	1	U17
Jamaica	Midfielder	1	U17
Jamaica	Goalkeeper	2	U17
Jamaica	Midfielder	2	U17
Jamaica	Midfielder	2	U17
Jamaica	Forward	3	U17
Jamaica	Forward	3	U17
Jamaica	Forward	3	U17
Jamaica	Midfielder	3	U17
Jamaica	Defender	4	U17
Jamaica	Goalkeeper	4	U17
Jamaica	Midfielder	4	U17
Mexico	Defender	1	U20
Mexico	Defender	1	U20
Mexico	Forward	1	U20
Mexico	Forward	1	U20
Mexico	Goalkeeper	1	U20
Mexico	Midfielder	1	U20
Mexico	Midfielder	1	U17
Mexico	Midfielder	1	U17
Mexico	Defender	2	U17
Mexico	Forward	2	U17
Mexico	Goalkeeper	2	U17
Mexico	Midfielder	2	U17
Mexico	Midfielder	2	U17
Mexico	Midfielder	2	U17
Mexico	Defender	3	U17
Mexico	Defender	3	U17
Mexico	Defender	3	U17
Mexico	Forward	3	U17
Mexico	Midfielder	3	U17
Mexico	Midfielder	3	U17
Mexico	Forward	1	U17
Mexico	Forward	1	U17
Mexico	Midfielder	1	U20
Mexico	Midfielder	1	U20
Mexico	Defender	2	U20
Mexico	Defender	2	U20
Mexico	Defender	2	U20
Mexico	Defender	2	U20
Mexico	Goalkeeper	2	U20
Mexico	Midfielder	2	U20
Mexico	Midfielder	2	U20
Mexico	Midfielder	2	U20
Mexico	Midfielder	2	U20
Mexico	Midfielder	2	U20
Mexico	Defender	3	U20
Mexico	Defender	3	U20
Mexico	Defender	3	U20
Mexico	Goalkeeper	3	U20
Mexico	Midfielder	3	U20
Mexico	Defender	4	U20
Mexico	Forward	1	U17
Mexico	Forward	1	U17
Mexico	Midfielder	1	U17
Mexico	Midfielder	1	U17
Mexico	Defender	1	U17
Mexico	Defender	1	U17
Mexico	Defender	1	U17
Mexico	Defender	1	U17
Mexico	Forward	1	U17
Mexico	Forward	1	U20
Mexico	Defender	2	U20
Mexico	Defender	3	U20
Mexico	Midfielder	3	U20
Mexico	Forward	3	U20
Mexico	Forward	3	U20
Mexico	Goalkeeper	3	U20
Mexico	Midfielder	4	U20
Mexico	Defender	4	U20
Mexico	Forward	4	U20
Mexico	Forward	4	U20
Mexico	Goalkeeper	4	U20
Mexico	Goalkeeper	4	U20
Mexico	Midfielder	4	U20
Nicaragua	Forward	1	U17
Nicaragua	Forward	1	U17
Nicaragua	Midfielder	1	U17
Nicaragua	Defender	2	U17
Nicaragua	Forward	2	U17
Nicaragua	Forward	2	U17
Nicaragua	Midfielder	2	U20
Nicaragua	Midfielder	2	U20
Nicaragua	Midfielder	2	U20
Nicaragua	Defender	3	U20
Nicaragua	Defender	3	U20
Nicaragua	Forward	3	U20
Nicaragua	Goalkeeper	3	U20
Nicaragua	Defender	4	U20
Nicaragua	Defender	4	U20
Nicaragua	Forward	4	U20
Nicaragua	Forward	4	U20
Nicaragua	Forward	4	U20
Nicaragua	Goalkeeper	4	U20
Nicaragua	Midfielder	4	U20
Nicaragua	Defender	1	U20
Nicaragua	Forward	1	U20
Nicaragua	Forward	1	U17
Nicaragua	Forward	1	U17
Nicaragua	Forward	1	U17
Nicaragua	Forward	1	U17
Nicaragua	Goalkeeper	1	U17
Nicaragua	Midfielder	1	U17
Nicaragua	Defender	2	U17
Nicaragua	Defender	2	U17
Nicaragua	Forward	2	U17
Nicaragua	Forward	2	U17
Nicaragua	Goalkeeper	2	U17
Nicaragua	Midfielder	2	U17
Nicaragua	Defender	3	U17
Nicaragua	Defender	3	U17
Nicaragua	Forward	4	U17
Nicaragua	Forward	4	U17
Nicaragua	Goalkeeper	4	U17
Nicaragua	Midfielder	4	U17
Panama	Forward	1	U20
Panama	Forward	1	U20
Panama	Forward	1	U20
Panama	Goalkeeper	1	U20
Panama	Midfielder	1	U20
Panama	Midfielder	1	U20
Panama	Midfielder	1	Senior
Panama	Defender	2	Senior
Panama	Defender	2	Senior
Panama	Forward	2	Senior
Panama	Goalkeeper	2	Senior
Panama	Midfielder	2	Senior
Panama	Midfielder	2	Senior
Panama	Defender	3	Senior
Panama	Forward	3	Senior
Panama	Forward	3	Senior
Panama	Midfielder	3	Senior
Panama	Midfielder	3	Senior
Panama	Defender	4	Senior
Panama	Defender	4	Senior
Panama	Forward	1	U17
Panama	Midfielder	1	U17
Panama	Defender	2	U20
Panama	Goalkeeper	2	U20
Panama	Midfielder	2	U20
Panama	Midfielder	2	U20
Panama	Defender	3	U20
Panama	Defender	3	U20
Panama	Forward	3	U20
Panama	Forward	3	U20
Panama	Forward	3	U20
Panama	Midfielder	3	U20
Panama	Midfielder	3	U20
Panama	Midfielder	3	U20
Panama	Midfielder	3	U20
Panama	Midfielder	3	U20
Panama	Midfielder	3	U20
Panama	Forward	4	U20
Panama	Goalkeeper	4	U20
Panama	Midfielder	4	U20
Panama	Midfielder	1	U20
Panama	Midfielder	1	U20
Panama	Midfielder	1	U20
Panama	Forward	1	U20
Panama	Forward	1	U20
Panama	Forward	1	U20
Panama	Forward	1	U17
Panama	Goalkeeper	1	U17
Panama	Goalkeeper	2	U17
Panama	Goalkeeper	2	U17
Panama	Midfielder	3	U17
Panama	Midfielder	3	U17
Panama	Midfielder	3	U17
Panama	Defender	3	U17
Panama	Defender	3	U17
Panama	Defender	3	U17
Panama	Defender	3	U17
Panama	Defender	3	U17
Panama	Forward	3	U17
Panama	Forward	3	U17
Panama	Forward	4	U17
Panama	Forward	4	U17
Panama	Midfielder	4	U17
Puerto Rico	Defender	1	Senior
Puerto Rico	Forward	1	Senior
Puerto Rico	Forward	1	Senior
Puerto Rico	Forward	1	Senior
Puerto Rico	Forward	1	Senior
Puerto Rico	Goalkeeper	1	Senior
Puerto Rico	Midfielder	1	Senior
Puerto Rico	Defender	2	Senior
Puerto Rico	Defender	2	Senior
Puerto Rico	Forward	2	U20
Puerto Rico	Goalkeeper	2	U20
Puerto Rico	Midfielder	2	U20
Puerto Rico	Midfielder	2	U20
Puerto Rico	Defender	3	U20
Puerto Rico	Forward	3	U20
Puerto Rico	Forward	3	U20
Puerto Rico	Midfielder	3	U20
Puerto Rico	Forward	4	U20
Puerto Rico	Forward	4	U20
Puerto Rico	Midfielder	4	U20
Puerto Rico	Forward	1	U20
Puerto Rico	Forward	1	U20
Puerto Rico	Goalkeeper	1	Senior
Puerto Rico	Goalkeeper	1	Senior
Puerto Rico	Midfielder	1	Senior
Puerto Rico	Midfielder	1	Senior
Puerto Rico	Midfielder	1	Senior
Puerto Rico	Defender	2	Senior
Puerto Rico	Defender	2	Senior
Puerto Rico	Defender	2	Senior
Puerto Rico	Forward	2	Senior
Puerto Rico	Midfielder	2	Senior
Puerto Rico	Midfielder	2	Senior
Puerto Rico	Defender	3	Senior
Puerto Rico	Defender	3	Senior
Puerto Rico	Midfielder	3	Senior
Puerto Rico	Defender	4	Senior
Puerto Rico	Defender	4	Senior
Puerto Rico	Forward	4	Senior
Puerto Rico	Forward	4	Senior
Puerto Rico	Midfielder	1	U17
Puerto Rico	Defender	1	U17
Puerto Rico	Forward	1	U17
Puerto Rico	Goalkeeper	1	U20
Puerto Rico	Goalkeeper	1	U20
Puerto Rico	Midfielder	1	U20
Puerto Rico	Midfielder	1	U20
Puerto Rico	Midfielder	2	U20
Puerto Rico	Forward	2	U20
Puerto Rico	Forward	2	U20
Puerto Rico	Defender	3	U20
Puerto Rico	Defender	3	U20
Puerto Rico	Forward	3	U20
Puerto Rico	Forward	3	U20
Puerto Rico	Forward	3	U20
Puerto Rico	Defender	3	U20
Puerto Rico	Forward	3	U20
Puerto Rico	Goalkeeper	3	U20
Puerto Rico	Defender	4	U20
Puerto Rico	Defender	4	U20
Puerto Rico	Defender	4	U20
Puerto Rico	Forward	4	U20
Puerto Rico	Midfielder	4	U20
Saint Kitts and Nevis	Forward	1	Senior
Saint Kitts and Nevis	Forward	1	Senior
Saint Kitts and Nevis	Midfielder	1	Senior
Saint Kitts and Nevis	Midfielder	1	Senior
Saint Kitts and Nevis	Goalkeeper	2	Senior
Saint Kitts and Nevis	Midfielder	2	U17
Saint Kitts and Nevis	Midfielder	2	U17
Saint Kitts and Nevis	Midfielder	2	U17
Saint Kitts and Nevis	Midfielder	2	U17
Saint Kitts and Nevis	Forward	3	U17
Saint Kitts and Nevis	Midfielder	3	U17
Saint Kitts and Nevis	Midfielder	3	U17
Saint Kitts and Nevis	Defender	4	U17
Saint Kitts and Nevis	Forward	4	U17
Saint Kitts and Nevis	Goalkeeper	4	U17
Saint Kitts and Nevis	Midfielder	4	U17
Saint Kitts and Nevis	Midfielder	4	U17
Saint Kitts and Nevis	Midfielder	4	U17
Saint Kitts and Nevis	Defender	1	U20
Saint Kitts and Nevis	Forward	1	U20
Saint Kitts and Nevis	Defender	2	U20
Saint Kitts and Nevis	Goalkeeper	2	U20
Saint Kitts and Nevis	Midfielder	2	U20
Saint Kitts and Nevis	Midfielder	2	U20
Saint Kitts and Nevis	Defender	3	U20
Saint Kitts and Nevis	Forward	3	U20
Saint Kitts and Nevis	Goalkeeper	3	U20
Saint Kitts and Nevis	Goalkeeper	3	Senior
Saint Kitts and Nevis	Midfielder	3	Senior
Saint Kitts and Nevis	Midfielder	3	Senior
Saint Kitts and Nevis	Defender	4	Senior
Saint Kitts and Nevis	Defender	4	Senior
Saint Kitts and Nevis	Forward	4	Senior
Saint Kitts and Nevis	Forward	4	Senior
Saint Kitts and Nevis	Midfielder	4	Senior
Saint Kitts and Nevis	Midfielder	4	Senior
Saint Kitts and Nevis	Midfielder	4	Senior
Suriname	Defender	1	U17
Suriname	Forward	1	U17
Suriname	Midfielder	1	U17
Suriname	Defender	2	U17
Suriname	Defender	2	U17
Suriname	Defender	2	U17
Suriname	Forward	2	U17
Suriname	Forward	2	U20
Suriname	Forward	2	U20
Suriname	Forward	2	U20
Suriname	Midfielder	2	U20
Suriname	Defender	3	U20
Suriname	Forward	3	U20
Suriname	Forward	3	U20
Suriname	Forward	3	U20
Suriname	Goalkeeper	3	U20
Suriname	Midfielder	3	U20
Suriname	Defender	4	U20
Suriname	Midfielder	4	U20
Suriname	Midfielder	4	U20
Trinidad and Tobago	Defender	1	U20
Trinidad and Tobago	Defender	1	U20
Trinidad and Tobago	Defender	1	U20
Trinidad and Tobago	Goalkeeper	1	U20
Trinidad and Tobago	Midfielder	1	U20
Trinidad and Tobago	Forward	2	U20
Trinidad and Tobago	Forward	2	U20
Trinidad and Tobago	Goalkeeper	2	U17
Trinidad and Tobago	Midfielder	2	U17
Trinidad and Tobago	Midfielder	2	U17
Trinidad and Tobago	Midfielder	2	U17
Trinidad and Tobago	Defender	3	U17
Trinidad and Tobago	Forward	3	U17
Trinidad and Tobago	Midfielder	3	U17
Trinidad and Tobago	Midfielder	3	U17
Trinidad and Tobago	Forward	4	U17
Trinidad and Tobago	Goalkeeper	4	U17
Trinidad and Tobago	Midfielder	4	U17
Trinidad and Tobago	Midfielder	4	U17
Trinidad and Tobago	Midfielder	4	U17
Trinidad and Tobago	Defender	1	Senior
Trinidad and Tobago	Midfielder	1	Senior
Trinidad and Tobago	Defender	2	Senior
Trinidad and Tobago	Goalkeeper	2	Senior
Trinidad and Tobago	Midfielder	2	Senior
Trinidad and Tobago	Midfielder	2	Senior
Trinidad and Tobago	Midfielder	2	Senior
Trinidad and Tobago	Forward	3	Senior
Trinidad and Tobago	Goalkeeper	3	Senior
Trinidad and Tobago	Midfielder	3	Senior
Trinidad and Tobago	Midfielder	3	Senior
Trinidad and Tobago	Defender	4	Senior
Trinidad and Tobago	Defender	4	Senior
Trinidad and Tobago	Defender	4	U17
Trinidad and Tobago	Forward	4	U17
Trinidad and Tobago	Forward	4	U17
Trinidad and Tobago	Goalkeeper	4	U17
Trinidad and Tobago	Midfielder	4	U17
Trinidad and Tobago	Midfielder	4	U17
Trinidad and Tobago	Midfielder	4	U17
United States	Defender	1	U17
United States	Defender	1	U17
United States	Forward	1	U17
United States	Forward	1	U17
United States	Goalkeeper	1	U17
United States	Midfielder	1	U17
United States	Midfielder	1	U17
United States	Defender	2	U17
United States	Defender	2	U17
United States	Forward	2	U17
United States	Forward	2	U17
United States	Goalkeeper	2	U17
United States	Defender	3	U17
United States	Forward	3	U17
United States	Forward	3	U17
United States	Defender	4	U17
United States	Midfielder	4	U17
United States	Midfielder	4	U17
United States	Midfielder	4	U17
United States	Midfielder	4	U17
United States	Defender	1	U17
United States	Defender	1	U17
United States	Forward	1	U17
United States	Forward	1	U17
United States	Forward	1	U17
United States	Midfielder	1	U17
United States	Midfielder	1	U17
United States	Defender	2	U20
United States	Defender	2	U20
United States	Forward	2	U20
United States	Midfielder	2	U20
United States	Midfielder	2	U20
United States	Defender	3	U20
United States	Defender	3	U20
United States	Goalkeeper	3	U20
United States	Midfielder	3	U20
United States	Defender	4	U20
United States	Forward	4	U20
United States	Forward	4	U20
United States	Goalkeeper	4	U20
United States	Defender	2	Senior
United States	Defender	2	Senior
United States	Goalkeeper	2	Senior
United States	Defender	3	Senior
United States	Goalkeeper	2	Senior
United States	Defender	3	Senior
United States	Defender	3	Senior
United States	Midfielder	4	Senior
United States	Forward	4	Senior
United States	Goalkeeper	1	Senior
United States	Defender	4	Senior
United States	Midfielder	4	Senior
United States	Midfielder	2	Senior
United States	Forward	2	Senior
United States	Forward	2	Senior
United States	Forward	3	Senior
United States	Defender	2	Senior
United States	Midfielder	3	Senior
United States	Midfielder	2	Senior
United States	Midfielder	4	Senior
United States	Forward	3	Senior
United States	Defender	3	Senior
United States	Forward	2	Senior
